# Supplementary material for: Dose-Dependent Effects of Replacing Soybean Meal with Cottonseed Protein: Key to Optimizing Gut Health in Weaned Piglets
Source: Animals (Basel). 2026 Mar 18;16(6):946. doi: 10.3390/ani16060946 (PMC13023351; doi:10.3390/ani16060946)
Supplement: Supplementary file 1 [file animals-16-00946-s001.zip]

Archive with 1 entries (1 files):
- animals-4158167-supplementary.pdf
